# Supplementary material for: Compatibility Study of Peptide and Glycerol Using Chromatographic and Spectroscopic Techniques: Application to a Novel Antimicrobial Peptide Cbf-14 Gel
Source: Pharmaceutics. 2023 Dec 15;15(12):2784. doi: 10.3390/pharmaceutics15122784 (PMC10747037; doi:10.3390/pharmaceutics15122784)
Supplement: Supplementary file 1 [file pharmaceutics-15-02784-s001.zip]

Archive with 1 entries (1 files):
- pharmaceutics-2731635-supplementary.pdf
